# Supplementary material for: Synergy-Based Evaluation of Hand Motor Function in Object Handling Using Virtual and Mixed Realities
Source: Sensors (Basel). 2025 Mar 26;25(7):2080. doi: 10.3390/s25072080 (PMC11991286; doi:10.3390/s25072080)
Supplement: Supplementary file 1 [file sensors-25-02080-s001.zip]

Archive with 3 entries (3 files):
- Movie_S1.mp4
- Movie_S2 HoloLens_Grasp_Compact.mp4
- Movie_S3.mp4
